# Supplementary material for: Intra- and Interspecies Conjugal Transfer of Plasmids in Gram-Negative Bacteria
Source: Biomedicines. 2025 Jan 20;13(1):238. doi: 10.3390/biomedicines13010238 (PMC11760439; doi:10.3390/biomedicines13010238)
Supplement: Supplementary file 1 [file biomedicines-13-00238-s001.zip]

Archive with 3 entries (2 files):
- biomedicines-3426488-supplementary/
- biomedicines-3426488-supplementary/Supplementary figures.pdf
- biomedicines-3426488-supplementary/Supplementary tables.pdf
